# Supplementary material for: Association of ABCB1 Polymorphisms with Efficacy and Adverse Drug Reactions of Valproic Acid in Children with Epilepsy
Source: Pharmaceuticals (Basel). 2023 Oct 30;16(11):1536. doi: 10.3390/ph16111536 (PMC10675623; doi:10.3390/ph16111536)
Supplement: Supplementary file 1 [file pharmaceuticals-16-01536-s001.zip]

Archive with 1 entries (1 files):
- pharmaceuticals-2622174-supplementary.pdf
